# Supplementary material for: Eye-Tracking as a Screening Tool in the Early Diagnosis of Autism Spectrum Disorder: A Systematic Review and Meta-Analysis
Source: J Clin Med. 2025 Dec 12;14(24):8801. doi: 10.3390/jcm14248801 (PMC12733574; doi:10.3390/jcm14248801)
Supplement: Supplementary file 1 [file jcm-14-08801-s001.zip]

Archive with 5 entries (5 files):
- PRISMA_2020_checklist.pdf
- Supplementary Table S1.pdf
- Supplementary Table S2 final.pdf
- Supplementary Table S3 final2.pdf
- Supplementary Table S4 Excluded_Studies.pdf
